# Supplementary material for: Biological and Chemical Processes of Nitrate Reduction and Ferrous Oxidation Mediated by Shewanella oneidensis MR-1
Source: Microorganisms. 2024 Nov 29;12(12):2454. doi: 10.3390/microorganisms12122454 (PMC11676297; doi:10.3390/microorganisms12122454)
Supplement: Supplementary file 1 [file microorganisms-12-02454-s001.zip]

Archive with 1 entries (1 files):
- microorganisms-3288601-supplementary.pdf
